# Supplementary material for: Rotational head acceleration and traumatic brain injury in combat sports: a systematic review
Source: Br Med Bull. 2022 Jan 28;141(1):33–46. doi: 10.1093/bmb/ldac002 (PMC9351374; doi:10.1093/bmb/ldac002)
Supplement: Supplementary_Material_ldac002 [file supplementary_material_ldac002.xlsx]

## Sheet: AXIS
Appraisal Tool for Cross-Sectional Studies
Study	Introduction	Methods										Results					Discussion		Other		Score	%
	Were the aims/objectives of the study clear?	2. Was the study design appropriate for the stated aim(s)?	3. Was the sample size justified?**	4. Was the target/reference population clearly defined? (Is it clear who the research was about?)	5. Was the sample frame taken from an appropriate population base so that it closely represented the target/reference population under investigation?	6. Was the selection process likely to select subjects/participants that were representative of the target/reference population under investigation?	7. Were measures undertaken to address and categorize non-responders?**	8. Were the risk factor and outcome variables measured appropriate to the aims of the study?	9. Were the risk factor and outcome variables measured correctly using instruments/measurements that have been trialled, piloted, or published previously?	10. Is it clear what was used to determine statistical significance and/or precision estimates?	11. Were the methods (including statistical methods) sufficiently described to enable them to be repeated?	12. Were the basic data adequately described?	13. Does the response rate raise concerns about non-response bias?**	14. If appropriate, was information about non-responders described?**	15. Were the results internally consistent?	16. Were the results for the analyses described in the methods presented?	17. Were the authors discussions and conclusions justified by the results?	18. Were the limitations of the study discussed?	19. Were there any funding sources or conflicts of interest that may affect the authors' interpretation of the results?*	20. Was ethnical approval or consent of participants attained?
Bartsch et al, 2012	Y	Y	-	Y	N/A	N/A	-	Y	Y	Y	Y	Y	-	-	Y	Y	Y	Y	N	N/A	13/13	100
Beckwith et al, 2007	Y	Y	-	Y	N/A	N/A	-	Y	Y	Y	Y	Y	-	-	Y	Y	Y	Y	DK	N/A	12/13	92.3077
Boroushak et al, 2018	Y	Y	-	Y	N/A	N/A	-	Y	N	DK	Y	Y	-	-	Y	Y	Y	Y	DK	N/A	10/13	76.9231
Boroushak et al, 2021	Y	Y	-	Y	N/A	N/A	-	Y	N	DK	Y	Y	-	-	Y	Y	Y	Y	DK	N/A	10/13	76.9231
Cournoyer et al, 2019	Y	Y	-	Y	N/A	N/A	-	Y	Y	Y	Y	Y	-	-	Y	Y	Y	Y	N	N/A	13/13	100
Doan et al, 2021	Y	Y	-	Y	Y	Y	-	Y	Y	Y	Y	Y	-	-	Y	Y	Y	Y	Y	Y	15/16	93.75
Fife et al, 2018	Y	Y	-	Y	Y	Y	-	Y	Y	Y	Y	Y	-	-	Y	Y	Y	Y	N	Y	16/16	100
Hecimovich et al, 2016	Y	Y	-	Y	Y	Y	-	Y	Y	Y	Y	Y	-	-	Y	Y	Y	Y	N	Y	16/16	100
Hitosugi et al, 2014	Y	Y	-	Y	Y	Y	-	Y	Y	Y	Y	Y	-	-	Y	Y	Y	N	DK	Y	14/16	87.5
Ishikawa et al, 2018	Y	Y	-	Y	Y	Y	-	Y	Y	Y	Y	Y	-	-	Y	Y	Y	Y	DK	Y	15/16	93.75
Jansen et al, 2021	Y	Y	-	Y	Y	Y	-	Y	Y	Y	Y	Y	-	-	Y	Y	Y	Y	Y	Y	15/16	93.75
McIntosh et al, 2015	Y	Y	-	Y	N/A	N/A	-	Y	Y	Y	Y	Y	-	-	Y	Y	Y	N	N	N/A	12/13	92.3077
Murayama et al, 2020	Y	Y	-	Y	Y	Y	-	Y	Y	Y	Y	Y	-	-	Y	Y	Y	Y	N	Y	16/16	100
Murayama et al, 2020	Y	Y	-	Y	Y	Y	-	Y	Y	Y	Y	Y	-	-	Y	Y	Y	Y	N	Y	16/16	100
Murayama et al, 2014	Y	Y	-	Y	Y	Y	-	Y	Y	Y	Y	Y	-	-	Y	Y	Y	Y	N	Y	16/16	100
O’Sullivan et al, 2016	Y	Y	-	Y	N/A	N/A	-	Y	Y	Y	Y	Y	-	-	Y	Y	Y	N	DK	N/A	11/13	84.6154
O’Sullivan et al, 2017	Y	Y	-	Y	N	Y	-	Y	Y	Y	Y	Y	-	-	Y	Y	Y	Y	N	Y	15/16	93.75
Stojsih et al, 2010	Y	Y	-	Y	Y	Y	-	Y	Y	Y	Y	Y	-	-	Y	Y	Y	N	N	Y	15/16	93.75
Tiernan et al, 2020	Y	Y	-	Y	Y	Y	-	Y	Y	N	Y	Y	-	-	Y	Y	Y	N	N	Y	14/16	87.5
Tiernan et al, 2020	Y	Y	-	Y	Y	Y	-	Y	Y	N	Y	Y	-	-	Y	Y	Y	N	N	Y	14/16	87.5
Viano et al, 2005	Y	Y	-	Y	Y	Y	-	Y	Y	N	Y	Y	-	-	Y	Y	Y	Y	DK	Y	14/16	87.5
Walilko et al, 2005	Y	Y	-	Y	Y	Y	-	Y	Y	N	Y	Y	-	-	Y	Y	Y	Y	Y	Y	15/16	93.75
Key: Y="yes", N="no", DK="don't know", N/A="not applicable"
*Item is reverse scored (i.e., no is a positive)
**Item removed from modified checklist
